# Supplementary material for: Differential Responses of Neural Retina Progenitor Populations to Chronic Hyperglycemia
Source: Cells. 2021 Nov 22;10(11):3265. doi: 10.3390/cells10113265 (PMC8622914; doi:10.3390/cells10113265)
Supplement: Supplementary file 1 [file cells-10-03265-s001.zip]

Archive with 1 entries (1 files):
- cells-1423390-supplementary.pdf
